# Supplementary material for: Fast screening method to identify salinity tolerant strains of foliose Ulva species. Low salinity leads to increased organic matter of the biomass
Source: J Appl Phycol. 2024 Apr 3;36(4):2161–72. doi: 10.1007/s10811-024-03222-0 (PMC11263424; doi:10.1007/s10811-024-03222-0)
Supplement: Supplementary file 1 — Supplementary file1 (XLSX 17 KB) [file 10811_2024_3222_MOESM1_ESM.xlsx]

## Sheet: Salinity;35ppt
Mean data on the traits of the bulk biomass at 35ppt
Timepoint (days)	Protein	Starch	Amino acids	Ulvan	Total carbohydrate	Chlorophyll a	Chlorophyll b	Carotenoids	Ash
	[mg.g DW-1]	[µmol.g DW-1]	[µmol.g DW-1]	[mg.g DW-1]	[mg.g DW-1]	[mg.g DW-1]	[mg.g DW-1]	[mg.g DW-1]	(%DW)
32	101.433	75.2438	39.0815	86.8473	87.5656	0.28031	0.194627	0.193553	44.2268
36	109.237	163.155	44.5141	113.262	113.682	0.30171	0.365917	0.084268	46.7862
39	96.7189	108.702	64.7868	123.033	74.3208	0.152514	0.138458	0.137452	48.3763
49	102.396	161.565	35.3699	115.072	117.134	0.273082	0.251967	0.184395	40.5718
56	125.175	122.104	51.3444	123.635	92.14	0.276009	0.210444	0.160437	41.9814
63	114.768	110.748	60.8506	133.847	83.3299	0.26902	0.287334	0.147679	43.4567
70	116.924	100.91	47.042	115.117	79.2563	0.258173	0.157366	0.156712	46.8669
Standard deviation of the bulk biomass at 35ppt
Timepoint (days)	Protein	Starch	Amino acids	Ulvan	Total carbohydrate	Chlorophyll a	Chlorophyll b	Carotenoids	Ash
	[mg.g DW-1]	[µmol.g DW-1]	[µmol.g DW-1]	[mg.g DW-1]	[mg.g DW-1]	[mg.g DW-1]	[mg.g DW-1]	[mg.g DW-1]	(%DW)
32	11.994	1.42109e-14	4.31362	15.5799	37.9694	0.00861765	0.0189618	0.00904211	1.19081
36	7.5124	10.5496	7.77837	10.3502	10.1941	0.0118988	0.0302713	0.00507929	0.381344
39	7.13253	6.6852	5.31993	10.2782	0.455002	0.00547873	0.0101671	0.00825503	0.607897
49	5.73563	3.60826	3.73731	12.5697	11.7198	0.00368167	0.00919261	0.00635041	0.830087
56	22.3533	4.32516	5.86095	17.988	12.0542	0.00850548	0.0127936	0.018453	0.371881
63	5.13289	2.77444	8.16198	5.63899	5.52871	0.0107743	0.0104725	0.0127104	1.04438
70	11.1005	1.92503	4.6741	3.58711	14.0672	0.0171098	0.00368817	0.0126446	0.321813
Mean growth data of the bulk biomass at 35ppt
Timepoint (days)	SGR Daily
	[% . Day-1]
3	6.07739
7	21.1824
10	11.8892
14	25.7405
17	21.2696
21	17.0917
24	3.60712
29	6.00842
32	9.48375
36	13.4123
39	10.2495
44	9.40007
49	10.465
52	10.465
56	12.6145
59	9.44214
63	8.48807
66	11.7016
70	13.5155

## Sheet: Salinity;15ppt
Mean data on the traits of the bulk biomass at 15ppt
Timepoint (days)	Protein	Starch	Amino acids	Ulvan	Total carbohydrate	Chlorophyll a	Chlorophyll b	Carotenoids	Ash
	[mg.g DW-1]	[µmol.g DW-1]	[µmol.g DW-1]	[mg.g DW-1]	[mg.g DW-1]	[mg.g DW-1]	[mg.g DW-1]	[mg.g DW-1]	(%DW)
32	147.031	229.45	80.7443	74.1315	234.64	0.30171	0.195132	0.220531	23.8105
36	140.971	322.283	55.2715	114.754	309.553	0.431388	0.431388	0.084268	28.9323
39	139.179	280.68	85.443	120.614	254.124	0.235365	0.235365	0.253922	29.0453
49	135.969	216.98	47.8568	172.136	219.529	0.318283	0.318283	0.174693	30.4851
56	137.478	173.725	60.8598	125.453	236.228	0.301698	0.301698	0.152301	32.4113
63	121.438	181.579	68.8411	179.352	225.764	0.37358	0.37358	0.147679	32.342
70	148.689	180.155	70.6248	164.18	218.843	0.31143	0.31143	0.196662	27.8825
Standard deviation of the bulk biomass at 15ppt
Timepoint (days)	Protein	Starch	Amino acids	Ulvan	Total carbohydrate	Chlorophyll a	Chlorophyll b	Carotenoids	Ash
	[mg.g DW-1]	[µmol.g DW-1]	[µmol.g DW-1]	[mg.g DW-1]	[mg.g DW-1]	[mg.g DW-1]	[mg.g DW-1]	[mg.g DW-1]	(%DW)
32	3.35744	5.61499	1.82576	6.07327	10.3672	0.0064034	0.0131504	0.00729079	0.459035
36	6.01932	5.98851	4.23982	9.24325	12.3886	0.00136313	0.00398417	0.00587419	0.759539
39	15.3372	13.8929	1.8053	7.32084	43.7654	0.0168493	0.0220328	0.0171168	2.27922
49	19.2158	12.6169	7.25997	27.3316	16.3461	0.00319432	0.0111805	0.0106705	0.46434
56	22.5417	5.07074	5.44008	18.9006	34.0442	0.0052228	0.0119272	0.0040592	0.343995
63	5.42402	13.0141	6.89684	11.0697	5.10873	0.0128362	0.014006	0.0119748	0.877092
70	25.9906	27.235	9.97235	22.2587	24.4906	0.0188608	0.0177705	0.00991739	0.667362
Mean growth data of the bulk biomass at 15ppt
Timepoint (days)	SGR Daily
	[% . Day-1]
3	6.07739
7	7.19205
10	18.6539
14	26.2456
17	22.261
21	9.48724
24	11.2992
29	3.85369
32	9.50338
36	11.4356
39	3.77762
44	5.24729
49	12.7559
52	12.7559
56	9.25439
59	16.0663
63	13.5155
66	12.2656
70	13.0681
