# Supplementary material for: Fast screening method to identify salinity tolerant strains of foliose Ulva species. Low salinity leads to increased organic matter of the biomass
Source: J Appl Phycol. 2024 Apr 3;36(4):2161–72. doi: 10.1007/s10811-024-03222-0 (PMC11263424; doi:10.1007/s10811-024-03222-0)
Supplement: Supplementary file 3 — Supplementary file3 (XLSX 10 KB) [file 10811_2024_3222_MOESM3_ESM.xlsx]

## Sheet: Feuil1
Strain	Species	Country	Location	Latitude	Longitude
CAL13	U.lacinulata	Ireland	Callaghuigh	53.2609	-9.62474
CORA5	U. lacinulata	Ireland	Coral strand	53.2463	-9.62914
CORA7	U. lacinulata	Ireland	Coral strand	53.2463	-9.62914
CORA9	U. lacinulata	Ireland	Coral strand	53.2463	-9.62914
CORA11	U. lacinulata	Ireland	Coral strand	53.2463	-9.62914
CO8	U. lacinulata	Ireland	Coral strand	53.2463	-9.62914
CAL10	U. uncialis	Ireland	Callaghuigh	53.2609	-9.62474
CORR8	U. uncialis	Ireland	Coral strand	53.2463	-9.62914
CORR10	U. uncialis	Ireland	Coral strand	53.2463	-9.62914
CO7	U. uncialis	Ireland	Coral strand	53.2463	-9.62914
SIL32	U. compressa	Ireland	Silverstrand	53.2523	-9.12524
TRAM84	U. fenestrata	Ireland	Beach An Trá Mhór	53.2417	-9.35754
CAL7	U. rigida	Ireland	Callaghuigh	53.2609	-9.62474
BLD17	U. australis	France	Beliard	48.5352	-2.64118
HALAUS2	U. australis	France	Roscoff	48.7273	-3.98763
