# Supplementary material for: Fast screening method to identify salinity tolerant strains of foliose Ulva species. Low salinity leads to increased organic matter of the biomass
Source: J Appl Phycol. 2024 Apr 3;36(4):2161–72. doi: 10.1007/s10811-024-03222-0 (PMC11263424; doi:10.1007/s10811-024-03222-0)
Supplement: Supplementary file 4 — Supplementary file4 (XLSX 61 KB) [file 10811_2024_3222_MOESM4_ESM.xlsx]

## Sheet: 35ppt
									increase in biomass (grams) during the cultivation									Percent biomass in the culture
Sample ID	Species	Area SGR [% per day]	Standard deviation	Notes	FW of 2 discs(g)		Sample ID	Species	1	2	32	36	39	70		Sample ID	Species	1	2	32	36	39	70
CORA7	U.lacinulata	0		sporulated	0.0156		CORA7	U.lacinulata	0	0	0	0	0	0		CORA7	U.lacinulata	0	0	0	0	0	0
CAL13	U.lacinulata	2.1	0.4		0.0185		CAL13	U.lacinulata	0.0188926	0.0192935	0.0362258	0.0394002	0.0419623	0.0804609		CAL13	U.lacinulata	7.75347	7.18684	0.347461	0.215168	0.14926	0.00286914
CO8	U.lacinulata	2.1	2.2		0.0141		CO8	U.lacinulata	0.0143992	0.0147048	0.0276099	0.0300293	0.031982	0.0613242		CO8	U.lacinulata	5.9094	5.47753	0.264822	0.163993	0.11376	0.00218675
CORA5	U.lacinulata	0		sporulated	0.0142		CORA5	U.lacinulata	0	0	0	0	0	0		CORA5	U.lacinulata	0	0	0	0	0	0
CORA9	U.lacinulata	0		sporulated	0.0219		CORA9	U.lacinulata	0	0	0	0	0	0		CORA9	U.lacinulata	0	0	0	0	0	0
CORA11	U.lacinulata	11.9	4.4		0.0167		CORA11	U.lacinulata	0.0188104	0.0211874	0.752506	1.21125	1.73092	69.2452		CORA11	U.lacinulata	7.71972	7.89231	7.2177	6.61474	6.15688	2.4692
CORR8	U. spA	8.7	6.8		0.0183		CORR8	U. spA	0.0199634	0.021778	0.29616	0.419432	0.544518	8.07801		CORR8	U. spA	8.19292	8.1123	2.84064	2.29055	1.93685	0.288052
CORR10	U. spA	8.6	1.4		0.0178		CORR10	U. spA	0.0193986	0.0211407	0.278996	0.393546	0.509382	7.3261		CORR10	U. spA	7.96111	7.87489	2.67601	2.14919	1.81187	0.26124
CO7	U. spA	5.9	0.2		0.0166		CO7	U. spA	0.0176089	0.0186791	0.109662	0.138851	0.165737	1.03215		CO7	U. spA	7.22663	6.95794	1.05183	0.758278	0.589526	0.0368054
CAL10	U. spA	6.8	3.3		0.0164		CAL10	U. spA	0.017554	0.0187892	0.1445	0.189669	0.232591	1.91463		CAL10	U. spA	7.20411	6.99896	1.38598	1.0358	0.827325	0.0682736
BLD17	U. australis	15.3	5		0.0244		BLD17	U. australis	0.0284339	0.0331348	3.26359	6.01844	9.52412	1093.16		BLD17	U. australis	11.6692	12.3427	31.3029	32.8672	33.8773	38.9808
HAL AUS2	U. australis	15.5	1		0.0236		HAL AUS2	U. australis	0.0275567	0.0321768	3.36521	6.25569	9.95915	1216.21		HAL AUS2	U. australis	11.3092	11.9859	32.2776	34.1629	35.4246	43.3685
SIL32	U. compressa	14.7	1.6		0.013		SIL32	U. compressa	0.0150586	0.0174432	1.43504	2.58363	4.01563	382.678		SIL32	U. compressa	6.18	6.49758	13.7643	14.1094	14.2836	13.6458
TRAM84	U. fenestrata	9.8	3.1		0.0226		TRAM84	U. fenestrata	0.024927	0.0274935	0.520063	0.769661	1.03272	21.5461		TRAM84	U. fenestrata	10.2299	10.2413	4.98821	4.20318	3.67337	0.768308
CAL7	U. rigida	7.2	3		0.0196		CAL7	U. rigida	0.0210632	0.0226357	0.196278	0.261787	0.324904	3.02761		CAL7	U. rigida	8.64429	8.4318	1.88261	1.42964	1.15568	0.107961
																	australis total %	22.9784	24.3285	63.5805	67.0301	69.3019	82.3493
																	lacinulata total %	21.3826	20.5567	7.82998	6.9939	6.4199	2.47426
																	sp.A total %	30.5848	29.9441	7.95445	6.23382	5.16557	0.654371
																	compressa total %	6.18	6.49758	13.7643	14.1094	14.2836	13.6458
																	fenestrata total %	10.2299	10.2413	4.98821	4.20318	3.67337	0.768308
																	rigida total %	8.64429	8.4318	1.88261	1.42964	1.15568	0.107961
																	threshold for PCR	0.0625

## Sheet: 35ppt-maxSGR for BLD17
									Increase in biomass (grams) during the cultivation									Percent biomass in the culture
Sample ID	Species	Area SGR [% per day]	Standard deviation	Notes	FW of 2 discs(g)		Sample ID	Species	1	2	32	36	39	70		Sample ID	Species	1	2	32	36	39	70
CORA7	U.lacinulata	0		sporulated	0.0156		CORA7	U.lacinulata	0	0	0	0	0	0		CORA7	U.lacinulata	0	0	0	0	0	0
CAL13	U.lacinulata	2.1	0.4		0.0185		CAL13	U.lacinulata	0.0188926	0.0192935	0.0362258	0.0394002	0.0419623	0.0804609		CAL13	U.lacinulata	7.70736	7.09474	0.155296	0.0808999	0.0490606	0.000212232
CO8	U.lacinulata	2.1	2.2		0.0141		CO8	U.lacinulata	0.0143992	0.0147048	0.0276099	0.0300293	0.031982	0.0613242		CO8	U.lacinulata	5.87426	5.40734	0.118361	0.0616589	0.0373921	0.000161755
CORA5	U.lacinulata	0		sporulated	0.0142		CORA5	U.lacinulata	0	0	0	0	0	0		CORA5	U.lacinulata	0	0	0	0	0	0
CORA9	U.lacinulata	0		sporulated	0.0219		CORA9	U.lacinulata	0	0	0	0	0	0		CORA9	U.lacinulata	0	0	0	0	0	0
CORA11	U.lacinulata	11.9	4.4		0.0167		CORA11	U.lacinulata	0.0188104	0.0211874	0.752506	1.21125	1.73092	69.2452		CORA11	U.lacinulata	7.67381	7.79118	3.22591	2.48705	2.02372	0.182649
CORR8	U. spA	8.7	6.8		0.0183		CORR8	U. spA	0.0199634	0.021778	0.29616	0.419432	0.544518	8.07801		CORR8	U. spA	8.1442	8.00834	1.26961	0.861214	0.636628	0.0213074
CORR10	U. spA	8.6	1.4		0.0178		CORR10	U. spA	0.0193986	0.0211407	0.278996	0.393546	0.509382	7.3261		CORR10	U. spA	7.91376	7.77397	1.19603	0.808064	0.595549	0.0193241
CO7	U. spA	5.9	0.2		0.0166		CO7	U. spA	0.0176089	0.0186791	0.109662	0.138851	0.165737	1.03215		CO7	U. spA	7.18365	6.86877	0.470109	0.285101	0.193773	0.00272252
CAL10	U. spA	6.8	3.3		0.0164		CAL10	U. spA	0.017554	0.0187892	0.1445	0.189669	0.232591	1.91463		CAL10	U. spA	7.16126	6.90927	0.619457	0.389445	0.271936	0.00505025
BLD17	U. australis	20.3	5		0.0244		BLD17	U. australis	0.0298918	0.0366196	16.1647	36.4094	66.9421	36200.5		BLD17	U. australis	12.1945	13.466	69.2962	74.759	78.2659	95.4864
HAL AUS2	U. australis	15.5	1		0.0236		HAL AUS2	U. australis	0.0275567	0.0321768	3.36521	6.25569	9.95915	1216.21		HAL AUS2	U. australis	11.2419	11.8323	14.4263	12.8447	11.6438	3.208
SIL32	U. compressa	14.7	1.6		0.013		SIL32	U. compressa	0.0150586	0.0174432	1.43504	2.58363	4.01563	382.678		SIL32	U. compressa	6.14325	6.41432	6.15187	5.30493	4.69491	1.00939
TRAM84	U. fenestrata	9.8	3.1		0.0226		TRAM84	U. fenestrata	0.024927	0.0274935	0.520063	0.769661	1.03272	21.5461		TRAM84	U. fenestrata	10.1691	10.1101	2.22945	1.58034	1.20741	0.0568323
CAL7	U. rigida	7.2	3		0.0196		CAL7	U. rigida	0.0210632	0.0226357	0.196278	0.261787	0.324904	3.02761		CAL7	U. rigida	8.59288	8.32375	0.84142	0.537523	0.379864	0.00798596
																	australis total %	23.4365	25.2982	83.7225	87.6038	89.9098	98.6944
																	lacinulata total %	21.2554	20.2933	3.49957	2.62961	2.11017	0.183023
																	sp.A total %	30.4029	29.5604	3.5552	2.34382	1.69789	0.0484043
																	compressa total %	6.14325	6.41432	6.15187	5.30493	4.69491	1.00939
																	fenestrata total %	10.1691	10.1101	2.22945	1.58034	1.20741	0.0568323
																	rigida total %	8.59288	8.32375	0.84142	0.537523	0.379864	0.00798596

## Sheet: 15ppt
								Increase in biomass (grams) during the cultivation									Percent biomass in the culture
Sample ID	Species	Area SGR [% per day]	Standard deviation	FW of 2 discs(g)		Sample ID	Species	1	2	32	36	39	70		Sample ID	Species	1	2	32	36	39	70
CORA7	U.lacinulata	0		0.0156		CORA7	U.lacinulata	0	0	0	0	0	0		CORA7	U.lacinulata	0	0	0	0	0	0
CAL13	U.lacinulata	0		0.0185		CAL13	U.lacinulata	0	0	0	0	0	0		CAL13	U.lacinulata	0	0	0	0	0	0
CO8	U.lacinulata	0		0.0141		CO8	U.lacinulata	0	0	0	0	0	0		CO8	U.lacinulata	0	0	0	0	0	0
CORA5	U.lacinulata	0		0.0142		CORA5	U.lacinulata	0	0	0	0	0	0		CORA5	U.lacinulata	0	0	0	0	0	0
CORA9	U.lacinulata	0		0.0219		CORA9	U.lacinulata	0	0	0	0	0	0		CORA9	U.lacinulata	0	0	0	0	0	0
CORA11	U.lacinulata	0		0.0167		CORA11	U.lacinulata	0	0	0	0	0	0		CORA11	U.lacinulata	0	0	0	0	0	0
CORR8	U. spA	0		0.0183		CORR8	U. spA	0	0	0	0	0	0		CORR8	U. spA	0	0	0	0	0	0
CORR10	U. spA	0		0.0178		CORR10	U. spA	0	0	0	0	0	0		CORR10	U. spA	0	0	0	0	0	0
CO7	U. spA	0		0.0166		CO7	U. spA	0	0	0	0	0	0		CO7	U. spA	0	0	0	0	0	0
CAL10	U. spA	0		0.0164		CAL10	U. spA	0	0	0	0	0	0		CAL10	U. spA	0	0	0	0	0	0
BLD17	U. australis	16.11	3.14	0.0244		BLD17	U. australis	0.0286652	0.0336759	4.22926	8.05609	13.0623	1927.21		BLD17	U. australis	40.1757	40.3517	45.7121	46.4352	46.9782	52.5927
HAL AUS2	U. australis	15.46	0.99	0.0236		HAL AUS2	U. australis	0.0275457	0.0321511	3.32241	6.16625	9.80499	1182.62		HAL AUS2	U. australis	38.6067	38.5246	35.9104	35.5422	35.2635	32.2733
SIL32	U. compressa	15.23	0.47	0.013		SIL32	U. compressa	0.0151386	0.0176291	1.70028	3.12675	4.93767	554.571		SIL32	U. compressa	21.2176	21.1238	18.3775	18.0226	17.7583	15.134
TRAM84	U. fenestrata	0		0.0226		TRAM84	U. fenestrata	0	0	0	0	0	0		TRAM84	U. fenestrata	0	0	0	0	0	0
CAL7	U. rigida	0		0.0196		CAL7	U. rigida	0	0	0	0	0	0		CAL7	U. rigida	0	0	0	0	0	0
																australis total %	78.7824	78.8762	81.6225	81.9774	82.2417	84.866
																lacinulata total %	0	0	0	0	0	0
																sp.A total %	0	0	0	0	0	0
																compressa total %	21.2176	21.1238	18.3775	18.0226	17.7583	15.134
																fenestrata total %	0	0	0	0	0	0
																rigida total %	0	0	0	0	0	0
																threshold for PCR?	0.0625

## Sheet: 15ppt- maxSGR for BLD17
								Increase in biomass (grams) during the cultivation									Percent biomass in the culture
Sample ID	Species	Area SGR [% per day]	Standard deviation	FW of 2 discs(g)		Sample ID	Species	1	2	32	36	39	70		Sample ID	Species	1	2	32	36	39	70
CORA7	U.lacinulata	0		0.0156		CORA7	U.lacinulata	0	0	0	0	0	0		CORA7	U.lacinulata	0	0	0	0	0	0
CAL13	U.lacinulata	0		0.0185		CAL13	U.lacinulata	0	0	0	0	0	0		CAL13	U.lacinulata	0	0	0	0	0	0
CO8	U.lacinulata	0		0.0141		CO8	U.lacinulata	0	0	0	0	0	0		CO8	U.lacinulata	0	0	0	0	0	0
CORA5	U.lacinulata	0		0.0142		CORA5	U.lacinulata	0	0	0	0	0	0		CORA5	U.lacinulata	0	0	0	0	0	0
CORA9	U.lacinulata	0		0.0219		CORA9	U.lacinulata	0	0	0	0	0	0		CORA9	U.lacinulata	0	0	0	0	0	0
CORA11	U.lacinulata	0		0.0167		CORA11	U.lacinulata	0	0	0	0	0	0		CORA11	U.lacinulata	0	0	0	0	0	0
CORR8	U. spA	0		0.0183		CORR8	U. spA	0	0	0	0	0	0		CORR8	U. spA	0	0	0	0	0	0
CORR10	U. spA	0		0.0178		CORR10	U. spA	0	0	0	0	0	0		CORR10	U. spA	0	0	0	0	0	0
CO7	U. spA	0		0.0166		CO7	U. spA	0	0	0	0	0	0		CO7	U. spA	0	0	0	0	0	0
CAL10	U. spA	0		0.0164		CAL10	U. spA	0	0	0	0	0	0		CAL10	U. spA	0	0	0	0	0	0
BLD17	U. australis	19.25	3.14	0.0244		BLD17	U. australis	0.0295795	0.0358586	11.5516	24.9489	44.4484	17358.3		BLD17	U. australis	40.9327	41.8719	69.696	72.8607	75.0931	90.9026
HAL AUS2	U. australis	15.46	0.99	0.0236		HAL AUS2	U. australis	0.0275457	0.0321511	3.32241	6.16625	9.80499	1182.62		HAL AUS2	U. australis	38.1182	37.5427	20.0455	18.0079	16.565	6.1932
SIL32	U. compressa	15.23	0.47	0.013		SIL32	U. compressa	0.0151386	0.0176291	1.70028	3.12675	4.93767	554.571		SIL32	U. compressa	20.9491	20.5854	10.2585	9.13137	8.34193	2.90419
TRAM84	U. fenestrata	0		0.0226		TRAM84	U. fenestrata	0	0	0	0	0	0		TRAM84	U. fenestrata	0	0	0	0	0	0
CAL7	U. rigida	0		0.0196		CAL7	U. rigida	0	0	0	0	0	0		CAL7	U. rigida	0	0	0	0	0	0
																australis total %	79.0509	79.4146	89.7415	90.8686	91.6581	97.0958
																lacinulata total %	0	0	0	0	0	0
																sp.A total %	0	0	0	0	0	0
																compressa total %	20.9491	20.5854	10.2585	9.13137	8.34193	2.90419
																fenestrata total %	0	0	0	0	0	0
																rigida total %	0	0	0	0	0	0
																threshold for PCR?	0.0625
